# Supplementary material for: Exploring 4,7-Disubstituted Pyrimido[4,5-d]pyrimidines as Antiviral and Anticancer Agents
Source: Molecules. 2024 Nov 25;29(23):5549. doi: 10.3390/molecules29235549 (PMC11643962; doi:10.3390/molecules29235549)
Supplement: Supplementary file 1 [file molecules-29-05549-s001.zip]

Archive with 1 entries (1 files):
- molecules-3289423-supplementary.pdf
